# Supplementary material for: Breast cancer screening needs assessment in 19 Northern California counties: geography, poverty, and racial/ethnic identity composition
Source: Cancer Causes Control. 2024 Dec 1;36(4):369–77. doi: 10.1007/s10552-024-01943-8 (PMC11982124; doi:10.1007/s10552-024-01943-8)
Supplement: Supplementary file 2 — Supplementary file2 (XLSX 26 KB) [file 10552_2024_1943_MOESM2_ESM.xlsx]

## Sheet: Sheet1
California County	MSSA	MSSA ID	Female Pop. Aged >39 Years	Percent Below 100% FPL	Percent Pop. NH-White	Percent Pop. NH-Black	Percent Pop. NH-API	Percent Pop. NH-AI/AN	Percent Pop. Hispanic/ Latino/Latinx	% of Cases Detected Early
										% All Cases	NH-White	NH-Black	NH- API	Hispanic/ Latina
Alpine	Alpine Village/Bear Valley/Kirkwood/Markleeville/Mesa Valley/Woodfords	1	330	15.1182	70.1014	0.929054	17.5676	2.19595	7.26351	NA	NA	NA	NA	NA
Amador	Ione/Jackson/Pine Grove/Sutter Creek	2	7433	13.6351	93.178	3.28353	1.20336	1.6015	9.38982	67.11	71.21	0	NA	NA
Amador	Pioneer	3	2050	10.7729	86.2175	0.803694	4.58276	0.393297	7.64364	69.77	75.68	NA	0	NA
Amador	Plymouth	4	1573	12.6638	80.8668	0	2.24101	3.82664	13.0021	81.82	81.82	0	0	0
Butte	Berry Creek/Brownsville/Concow/Feather Falls/Forbestown	5	1685	25.273	81.6359	0.83383	1.3103	0.476474	10.4824	75	75	0	0	NA
Butte	Biggs/East Biggs/Gridley	6	3361	18.6266	52.3707	0.439545	0.360282	3.71812	39.5734	70.42	73.58	NA	NA	57.14
Butte	Butte Meadows/Cohasset/Forest Ranch	7	1519	10.2317	83.822	0.861185	0	0.307566	12.7332	67.74	65.52	0	0	NA
Butte	Capay/Lake/Nord	11	1621	9.26961	90.3697	0.270514	0	1.42471	4.77908	82.22	83.78	0	NA	NA
Butte	Chapmantown/Chico	8	19210	24.3368	75.1661	1.72158	0.446929	4.31675	16.6526	78.94	81.17	NA	75	68.75
Butte	Durham	12	1464	11.4867	86.6594	0.490731	0.636132	0	11.4504	80.95	80	0	0	NA
Butte	Magalia/Paradise/Stirling City	9	13511	17.4118	89.3269	0.312966	0.638351	1.0308	6.93492	81.25	80.41	0	NA	100
Butte	Oroville/Palermo/Thermalito	10	12260	23.6982	68.7654	2.23912	1.72175	9.50945	12.7582	75.72	77.34	NA	NA	78.57
Calaveras	Angels Camp/Arnold/Copperopolis/Mountain Ranch/Murphys/San Andreas/Valley Springs/West Point	13	14387	12.1023	84.196	0.633155	0.73265	1.45626	10.6031	72.87	69.95	NA	100	90.91
Colusa	Arbuckle/Grimes	14	1013	16.5002	33.0964	0	0.384172	1.19093	63.0234	87.5	85.71	NA	NA	87.5
Colusa	Colusa	15	1742	15.5094	41.1681	1.817	2.10253	2.47891	50.5127	87.5	85.71	NA	NA	90.91
Colusa	Loduga/Maxwell/Princeton/Stonyford	16	637	10.1183	65.8344	1.13885	1.53307	0.525624	30.9242	NA	NA	NA	NA	NA
Colusa	Williams	17	1091	13.074	29.8213	0.233762	0.951745	0.617799	68.893	75	68.75	NA	NA	NA
El Dorado	Cameron Park/El Dorado Hills/Shingle Springs	18	17862	6.54021	79.1367	1.06302	0.140179	6.37959	9.65335	83.13	83.85	NA	80.65	83.33
El Dorado	Camino/Pollock Pines	19	7548	11.1453	90.618	0.134993	0.607467	0.565282	6.20966	73.73	73.15	0	NA	83.33
El Dorado	Cool/Diamond Springs/Latrobe/Pilot Hill/Placerville	20	15211	12.269	82.5368	0.858282	1.1518	2.51817	11.3844	76.6	78.4	NA	77.78	59.09
El Dorado	Garden Valley/Georgetown/Greenwood/Kelsey/Volcanoville	21	3104	8.84724	87.4254	0.335043	1.38205	0.98419	8.55408	79.63	79.25	0	0	NA
El Dorado	South Lake Tahoe	22	7076	15.4538	66.299	1.09594	0.757131	3.90666	26.3509	74.14	75.49	0	NA	66.67
Glenn	Artois/Elk Creek/Glenn/Grindstone Indian Rancheria/Willows	23	2686	15.8881	67.1451	1.39867	3.66578	2.54137	24.5726	79.49	75	NA	0	NA
Glenn	Hamilton City	25	662	20.1499	30.2114	0.321113	0	5.13781	62.7509	81.82	NA	0	0	100
Glenn	Orland	24	3002	23.3776	52.3022	0.401731	0.741656	2.04728	44.2985	85.51	92.59	0	NA	54.55
Merced	Atwater/Snelling/Winton	26	9646	23.4051	35.1659	3.48455	0.490448	6.48459	53.7021	66.43	65.59	NA	75	67.65
Merced	Ballico/Cressey/Delhi/Hilmar/Livingston	27	7492	18.6908	29.1875	0.922487	0.068879	8.79683	59.204	69.92	75.86	0	60	63.79
Merced	Dos Palos/Gustine/Los Banos	28	11082	26.0026	26.9992	2.12055	0.339082	2.06203	67.5583	72.94	76.54	NA	66.67	72.46
Merced	El Nido/Merced Southwest	29	3561	38.8018	15.9314	5.53265	0.774417	12.1325	66.7848	84.85	88.89	0	NA	81.82
Merced	Le Grand/Planada	30	1515	31.4987	14.801	1.09086	0	0.309905	83.6618	57.14	NA	0	0	70
Merced	Merced Central and North/Merced Southeast	31	14767	25.2356	39.9874	5.18838	0.340131	12.0267	41.3411	69.12	72.41	60	61.54	71.43
Nevada	Grass Valley/Nevada City/Penn Valley/Rough and Ready/Wildwood	32	25718	12.4845	88.05	0.320744	1.12454	1.55864	7.41318	77.18	77.03	NA	85.71	76.47
Nevada	North Bloomfield/North San Juan/Truckee	33	4959	12.2954	81.6888	0.472707	0.37319	1.92566	14.1215	74.73	75	NA	NA	62.5
Placer	Auburn/Newcastle/Lincoln/Sheridan	34	25467	11.6306	75.3915	1.17885	0.61679	5.39428	15.3156	77.67	77.87	80	77.42	78.85
Placer	Colfax/Meadow Vista	35	8527	9.34296	86.5601	1.2039	0.499799	2.17431	8.47835	82.08	80.89	0	NA	NA
Placer	Dollar Point/Kings Beach/Sunnyside/Tahoe City/Tahoe Vista	36	3171	10.8771	71.4096	0.297572	0.27408	0.83007	26.946	74.55	74.47	0	NA	NA
Placer	Foresthill	39	1906	12.8984	91.1942	0.352231	0.855418	0.855418	5.88729	66.67	68	0	NA	NA
Placer	Rocklin/Granite Bay	37	27997	6.11318	75.7946	1.08687	0.605721	8.08471	10.2846	81.28	80.2	71.43	85.71	93.48
Placer	Roseville	38	25917	8.89266	72.3349	1.68057	0.188607	8.06505	14.5039	80.25	81.75	69.23	77.14	75.38
Sacramento	Antelope/Citrus Heights/Foothill Farms	40	27859	18.9754	66.9991	4.57756	1.18025	3.82596	19.7782	77.07	78.44	76.67	80	59.26
Sacramento	Arcade/Arden/Town and Country Village	41	22647	16.2897	70.279	6.02265	0.30597	6.50514	13.8027	77.1	78	66.67	73.17	81.82
Sacramento	Capitol Park/Del Paso Heights/Downtown/Gardenland/North Sacramento	42	23318	35.4151	38.2089	14.1989	0.641122	10.478	33.5826	68.5	72.44	66.15	50	68.33
Sacramento	Carmichael/Fair Oaks/Gold River	43	27020	14.2972	76.0635	4.33985	0.502589	4.92711	11.0157	74.15	72.59	58.33	81.08	86.84
Sacramento	Central South Elk Grove/Franklin	44	17555	8.27685	36.0847	11.8011	0.220716	28.8478	18.3422	76.43	78.66	81.82	74.79	63.93
Sacramento	Clarksburg/Hood/Isleton/Locke/Walnut Grove	45	1557	14.4006	52.7783	0.982669	0.768269	5.48508	35.7513	88.89	87.5	0	0	NA
Sacramento	Clay/Galt/Herald/Wilton	46	8600	18.0375	54.5852	2.30284	0.379709	3.54031	37.7578	80.45	83.46	100	83.33	64.86
Sacramento	East Sacramento/La Riviera/Mather/Rancho Cordova/Rosemont	47	28726	17.4057	57.4766	9.29092	0.360254	9.73158	19.3804	75.85	76.37	74.14	81.82	72.06
Sacramento	Elk Grove/Laguna/Laguna West/Lakeside	48	15911	18.3515	22.0609	15.76	0.17396	33.6868	21.9253	76.92	80	68.85	81.18	76.79
Sacramento	Elverta/Natomas/North Highlands/Rio Linda	49	36850	14.6066	43.8614	10.0827	0.438173	17.0571	23.2502	72.41	75.4	63.16	69.03	74.31
Sacramento	Florin/Fruitridge/Oak Park/Parkway/South Sacramento	50	24461	31.6647	24.184	12.4629	0.504963	21.5021	36.7521	74.04	75	67.74	70.91	76.84
Sacramento	Folsom/Orangevale	51	26925	5.95416	74.609	4.5008	0.60705	10.9372	10.6623	77.51	78.27	80	77.27	73.02
Sacramento	Freeport/Meadowview	52	17225	29.5767	18.3971	19.9172	0.197447	25.4386	31.6118	72.16	80	68.32	64.29	76.36
Sacramento	Greenhaven/Land Park/Midtown/Pocket/Riverside/Sutterville	53	23790	9.94522	50.7643	9.70481	0.281074	18.8176	15.8274	78.63	81.54	57.45	77.87	80.39
Sacramento	Rancho Murieta/Sloughhouse	54	4902	5.19547	57.9441	4.46652	0.845018	19.8858	11.7838	77.7	79.8	55.56	84.21	60
Sacramento	Vineyard	55	16912	11.8055	38.1316	11.7622	0.45528	28.2566	17.3629	76.14	78.02	81.48	77.78	57.69
San Joaquin	Banta/Escalon/Ripon/Vernalis	56	11828	11.4065	65.6937	3.77789	0.464909	4.72388	28.1573	70.64	72.78	62.5	77.78	65.79
San Joaquin	Farmington/Linden	65	1293	13.1593	56.5432	0.146012	2.64647	0	38.1456	76.92	76.92	0	0	0
San Joaquin	French Camp/Stockton South/Stockton Southeast	57	25223	31.2158	15.8473	10.2284	0.457036	11.6112	60.5525	65.85	64.42	60.22	80	63.36
San Joaquin	Lathrop/Manteca	58	15955	12.0662	40.916	4.20534	0.348028	10.3917	40.6398	71.63	71.98	66.67	77.78	70.45
San Joaquin	Lockeford/North Woodbridge	59	8781	14.4779	43.0628	3.83239	0.303038	23.3731	26.1658	75.14	78	100	75	63.33
San Joaquin	Lodi	60	14963	19.4785	49.4122	1.356	0.423183	11.1271	36.377	68.18	71.12	NA	46.43	67.44
San Joaquin	South Woodbridge/Thornton	61	5822	13.9356	45.1992	5.20399	0.198626	17.3956	30.4692	74.75	76.67	NA	76.92	78.95
San Joaquin	Stockton North Central/Stockton Northeast	62	19706	29.2003	21.5532	10.7306	0.395649	28.2434	37.2145	69.92	74.07	70.21	65.22	69.14
San Joaquin	Stockton Northwest/Stockton West	63	21447	16.9952	44.1907	7.83951	0.18511	13.8544	32.0227	75.12	72.22	74.19	85.29	75.86
San Joaquin	Tracy	64	19523	9.09552	34.6413	6.96407	0.30545	16.8496	35.7702	72.47	75.29	69.05	77.91	65.43
Sierra	Alleghany/Calpine/Downieville/Goodyear Bar/Sattley/Sierra City/Sierraville	66	1062	16.2876	88.1605	0.133779	0.702341	0.635452	9.46488	66.67	69.23	NA	NA	NA
Solano	Benicia/Collinsville/Suisun City	67	8148	6.362	40.7325	11.3698	0.42046	23.0325	18.4684	82.35	81.05	85.71	84.06	82.35
Solano	Dixon	68	4581	13.2583	51.3971	2.52298	0.0367647	2.6057	39.5542	74.75	74.63	NA	NA	75
Solano	Fairfield	69	23816	14.2965	33.9305	16.9156	0.278629	15.8373	28.9784	77.43	79.59	81.51	73.86	70.42
Solano	Rio Vista	72	2897	10.9377	68.1484	5.92693	0.576858	6.75263	15.5752	86.75	88.06	NA	100	NA
Solano	Vacaville	70	22591	9.14608	60.6585	9.33167	0.324246	7.77764	23.2262	78.95	81.06	75.76	81.13	66.67
Solano	Vallejo	71	36543	16.4087	31.2507	18.2817	0.409109	22.3764	22.9031	76.42	78.42	69.18	79.55	73.13
Stanislaus	Ceres/Modesto South Central	73	15631	31.2402	24.4565	2.53879	0.432787	5.33203	66.204	67.11	70.97	NA	75	60.49
Stanislaus	Crows Landing/Empire/Grayson/Newman/Patterson/Westley	74	7109	22.1518	27.3884	4.24233	0.602735	3.55459	61.9993	72.26	73.44	83.33	66.67	72.73
Stanislaus	Denair/Turlock	75	16082	17.6328	53.7417	1.97962	0.313497	5.73212	35.5792	71.17	71.69	NA	75	71.43
Stanislaus	Hughson	76	9697	20.0806	46.7226	0.802104	0.864634	4.06443	44.8855	75.69	76.61	0	85.71	76.09
Stanislaus	Keyes	77	2967	26.0282	44.1336	1.21032	1.51908	2.89613	49.8271	66.07	64.71	0	100	57.14
Stanislaus	Modesto East	78	21581	16.2195	55.1854	4.43058	0.533655	8.41663	28.9449	72.2	74.58	82.35	58.97	66.25
Stanislaus	Modesto West	79	19426	18.2096	53.1886	2.55853	0.365328	8.59139	32.7142	75.68	77.73	63.64	74.19	73.61
Stanislaus	Oakdale/Riverbank	80	12661	15.003	56.6991	1.24952	0.295754	3.48605	36.5738	78.28	79.07	NA	NA	77.42
Stanislaus	Salida	81	5284	16.6402	45.685	1.60961	0.411849	4.30741	46.2405	77.91	76.09	NA	NA	73.33
Sutter	Live Oak	82	2329	19.2161	36.0864	0.430065	2.06236	9.73512	51.0801	73.53	73.68	0	NA	72.73
Sutter	Meridian/Robbins/Yuba City	83	18417	16.7825	50.6151	2.04265	0.716223	16.0417	26.9502	75.23	75.56	NA	73.33	77.78
Sutter	Nicolaus/Pleasant Grove	84	697	9.50526	70.3935	1.67511	0.038956	5.53175	19.8675	75	78.57	0	0	0
Tehama	Corning/Los Molinos/Tehama/Vina	85	4232	20.7834	59.9635	1.01633	1.38175	0.793651	35.2632	74.32	74.19	0	0	77.78
Tehama	Dairyville/Manton/Mineral/Paynes Creek	87	1369	14.2196	82.1037	1.26613	1.8018	0.827855	13.3187	67.74	64.29	0	0	NA
Tehama	Gerber/Los Flores/Proberta/Red Bluff	86	9309	16.893	76.4868	0.115013	1.93559	1.81216	17.8411	70.85	72.89	NA	NA	58.82
Tehama	Paskenta/Rancho Tehama	88	1313	26.9873	71.3037	0.298092	1.72893	0.973768	22.1979	83.33	82.35	0	0	NA
Yolo	Bryte/Broderick/Clarksburg/Riverview/West Sacramento	89	11436	20.2985	48.8807	3.72916	0.703823	10.6955	31.7476	69.23	69.74	NA	73.08	71.74
Yolo	Davis	90	11870	27.7285	60.3206	2.40293	0.239837	26.1271	13.0939	78.62	81.08	NA	66.67	68.18
Yolo	Esparto/Rumsey	92	1245	9.91689	39.6675	8.8402	0.113336	3.8912	46.2788	83.33	NA	NA	0	83.33
Yolo	Knights Landing	93	1040	14.9704	43.3651	1.59753	1.28833	4.79258	47.5135	66.67	NA	NA	NA	NA
Yolo	Winters	94	1867	8.86635	45.9427	0.322196	0.930788	3.09069	47.4224	71.88	73.68	0	0	66.67
Yolo	Woodland	91	13182	14.0051	43.7899	0.753202	0.493595	6.64389	47.2348	75.56	76.05	0	81.25	73.75
Yuba	Browns Valley/Brownsville/Dobbins/Oregon House	95	1517	25.0873	83.2314	0.80786	0	1.68122	9.73799	70.59	73.33	0	0	NA
Yuba	Marysville	96	12194	22.257	56.2484	3.39787	1.19115	7.72589	27.8822	67.87	67.66	72.73	66.67	64.29
Yuba	Wheatland	97	967	17.6485	63.6296	1.89715	0.224663	9.96006	19.4209	86.67	83.33	0	0	NA
